# Supplementary material for: Changes in the Expression of TGF-Beta Regulatory Pathway Genes Induced by Vitamin D in Patients with Relapsing-Remitting Multiple Sclerosis
Source: Int J Mol Sci. 2023 Sep 22;24(19):14447. doi: 10.3390/ijms241914447 (PMC10572771; doi:10.3390/ijms241914447)
Supplement: Supplementary file 1 [file ijms-24-14447-s001.zip]

Archive with 1 entries (1 files):
- ijms-2540912-supplementary.xlsx
