# Supplementary material for: Changes in the Expression of TGF-Beta Regulatory Pathway Genes Induced by Vitamin D in Patients with Relapsing-Remitting Multiple Sclerosis
Source: Int J Mol Sci. 2023 Sep 22;24(19):14447. doi: 10.3390/ijms241914447 (PMC10572771; doi:10.3390/ijms241914447)
Supplement: Supplementary file 1 [file ijms-24-14447-s001.zip › ijms-2540912-supplementary.xlsx]

## Sheet: Hoja1
Sample	DMT	EDSSbasal	EDSSfinal	Relapse (0=no; 1=yes)	MRI activity (0=no; 1=yes)	EDSSprogression (0=no; 1=yes)	RioScorebasal	RioScorefinal	SMAD7T0	SMAD7T1	SMAD7T6	ERK1T0	ERK1T1	ERK1T6	ZMIZ1T0	ZMIZ1T1	ZMIZ1T6	BMP2T0	BMP2T1	BMP2T6	BMPR2T0	BMPR2T1	BMPRIIT6	BMP4T0	BMP4T1	BMP4T6	BMP5T0	BMP5T1	BMP5T6
VD1	Natalizumab	3.5	2	0	0	0	1	0	1	1.388	13.584	1	1.263	5.419	1	0.939	0.57	1	1.077	1.655	1	0.921	3.255	1	4.497	5.316	1	0	0
VD2	Natalizumab	2	1	0	0	0	0	0	13.85	1.806	12.419	5.086	2.317	6.367	0.495	0.468	0.66	2.304	6.742	1.738	5.697	2.428	5.305	0.608	0.463	1.104	0	0	0.048
VD3	Interferon beta1a	1	1	0	0	0	1	0	9.298	3.609	7.726	5.525	1.582	5.309	0.732	0.592	0.638	0	0	0	0	0	0	0	0	0	0	0	0
VD4	Natalizumab	0	0	0	0	0	0	0	17.153	5.674	15.227	6.227	4.612	6.499	0.816	0.611	0.829	0	0	0	0	0	0	0	0	0	0	0	0
VD5	Natalizumab	2.5	2.5	0	0	0	0	0	3.9	2.599	33.041	2.905	2.167	6.828	0.908	0.647	0.797	0	0	0	0	0	0	0	0	0	0	0	0
VD6	Natalizumab	6	6	0	0	0	0	0	0.538	4.658	10.409	1.137	4.804	5.333	0.506	0.604	0.506	0	0	0	0	0	0	0	0	0	0	0	0
VD7	Natalizumab	6	6	1	0	0	0	1	4.896	0.521	20.234	3.735	1.012	5.604	0.596	0.578	0.651	0	0	0	5.232	0.657	4.035	7.881	0	0	0	0	0
VD8	Natalizumab	2.5	1.5	0	0	0	1	0	7.455	3.271	17.101	4.546	3.247	4.857	0.653	0.128	0.532	0	0	0	0	0	0	0	0	0	0	0	0
VD9	Glatiramer acetate	1.5	1.5	0	0	0	1	0	3.935	5.769	12.782	3.27	3.617	5.182	0.905	0.759	0.663	0	14.18	14.806	2.827	3.851	5.16	1.265	2.629	4.107	0	0	0.213
VD10	Teriflunomide	0	0	0	0	0	0	0	7.789	3.962	6.267	5.743	4.412	6.423	0.582	0.477	0.507	0	0	0	7.919	7.001	5.838	2.956	5.616	0.835	0.109	0.216	0.011
VD11	Interferon beta1a	1	1	0	0	0	1	0	11.294	4.968	9.518	7.331	4.971	5.39	0.855	0.538	0.656	21.858	25.359	2.962	6.887	5.129	5.636	5.084	0	2.419	0	0	0.034
VD12	Natalizumab	0	0	0	0	0	2	0	43.519	2.883	15.037	11.606	4.638	6.264	1.518	1.466	0.764	18.749	0	14.623	10.408	2.383	6.081	6.987	6.058	6.281	0	0	0
VD13	Teriflunomide	0	3	1	0	1	1	2	11.4	12.315	28.048	3.655	6.537	4.862	0.734	0.758	0.949	13.665	7.894	28.233	5.796	7.287	6.292	0.207	0	0	0	0.144	0.047
VD14	Natalizumab	1.5	1.5	1	0	0	0	1	0.439	6.08	12.222	1.105	4.6	7.089	0.586	0.645	0.897	86.744	2.611	14.196	3.064	6.447	7.75	10.868	13.078	27.627	0.248	0.549	0.246
VD15	Glatiramer acetate	0	0	1	0	0	0	1	4.341	12.467	16.732	2.446	5.632	5.661	0.573	0.607	0.713	19.363	0	0.721	3.149	6.837	6.396	2.807	3.135	0	0	0	0.1
VD16	Interferon beta1a	4	6	0	0	1	0	1	1.309	2.157	81.201	0.658	2.865	5.697	1.326	0.664	1.237	24.623	6.755	22.046	1.393	4.786	7.663	0.296	0	2.462	0	0.804	0.178
VD17	Glatiramer acetate	1	1	0	1	0	1	1	22.629	0.378	127.528	6.465	0.681	6.128	0.808	2.241	1.191	11.383	0	2.572	7.752	0.652	9.176	1.938	0	2.043	0	0	1.086
VD18	Dimethyl fumarate	1	1	0	0	0	2	0	0.203	1.261	25.442	0.861	1.908	4.15	0.682	0.39	0.667	0	0	0	0.719	7.635	4.395	0	13.587	1.756	0.008	0	0.018
VD19	Glatiramer acetate	2	2	0	0	0	2	0	9.569	7.25	13.38	7.861	7.268	6.75	0.601	0.601	0.816	0.227	0.402	0	9.107	5.623	omitted	2.435	2.094	0	0	0	omitted
VD20	Dimethyl fumarate	1	1	0	0	0	3	0	22.838	12.352	23.305	6.53	6.325	4.884	0.859	0.761	0.831	0	12.444	14.786	8.944	6.604	6.654	0.246	1.62	3.729	0	0	0.046
VD21	Dimethyl fumarate	0	0	0	0	0	0	0	10.4	12.436	8.756	7.531	7.421	4.022	0.778	0.719	0.687	5.403	0	0	11.668	7.349	7.218	9.688	4.73	16.388	0.018	0	0
